# Supplementary material for: Designing a Functional CNT+PB@MXene-Coated Separator for High-Capacity and Long-Life Lithium–Sulfur Batteries
Source: Membranes (Basel). 2022 Jan 23;12(2):134. doi: 10.3390/membranes12020134 (PMC8879464; doi:10.3390/membranes12020134)
Supplement: Supplementary file 1 [file membranes-12-00134-s001.zip]

Archive with 1 entries (1 files):
- membranes-1535122-supplementary.pdf
